# Supplementary material for: Redetermination of 3-deaza­uracil
Source: Acta Crystallogr Sect E Struct Rep Online. 2008 May 17;64(Pt 6):o1107–8. doi: 10.1107/S1600536808014578 (PMC2961372; doi:10.1107/S1600536808014578)
Supplement: Supplementary file 2 [file e-64-o1107-Isup2.hkl]

#
# h,k,l, Fc-squared, Fo-squared, sigma(Fo-squared) and status flag
#
data_I
_shelx_title '3deazur'
_shelx_refln_list_code          4
_shelx_F_calc_maximum       53.95
_exptl_crystal_F_000       232.00
_reflns_d_resolution_high  0.6638
 
loop_
 _symmetry_equiv_pos_as_xyz
 'x, y, z'
 '-x+1/2, -y, z+1/2'
 'x+1/2, -y+1/2, -z'
 '-x, y+1/2, -z+1/2'
 
_cell_length_a     5.3393
_cell_length_b     8.6454
_cell_length_c    11.2652
_cell_angle_alpha  90.000
_cell_angle_beta   90.000
_cell_angle_gamma  90.000
 
_shelx_F_squared_multiplier     1.000
 
loop_
 _refln_index_h
 _refln_index_k
 _refln_index_l
 _refln_F_squared_calc
 _refln_F_squared_meas
 _refln_F_squared_sigma
 _refln_observed_status
   2   0   0        0.25        0.54      0.08 o
   4   0   0       28.45       26.77      0.16 o
   6   0   0        0.94        0.81      0.39 o
   1   1   0      964.37     1040.53      3.68 o
   2   1   0      203.36      233.50      0.99 o
   3   1   0        0.71        0.36      0.04 o
   4   1   0      157.88      162.81      0.76 o
   5   1   0       37.49       36.80      0.28 o
   6   1   0        3.17        3.13      0.26 o
   7   1   0        0.73        0.61      0.39 o
   8   1   0        0.07       -0.30      1.42 o
   0   2   0       99.15      100.80      0.95 o
   1   2   0      286.36      330.01      1.58 o
   2   2   0        5.70        9.06      0.07 o
   3   2   0      123.10      131.01      0.71 o
   4   2   0        5.87        4.82      0.10 o
   5   2   0        2.36        2.79      0.13 o
   6   2   0        9.01        8.41      0.28 o
   7   2   0        3.84        3.86      0.40 o
   1   3   0       48.11       59.40      0.32 o
   2   3   0      909.98     1044.12      5.50 o
   3   3   0      149.67      156.86      1.08 o
   4   3   0       45.75       47.84      0.29 o
   5   3   0        0.02        0.14      0.13 o
   6   3   0        3.12        3.01      0.27 o
   7   3   0        2.25        2.48      0.40 o
   0   4   0       18.07       20.28      0.17 o
   1   4   0      824.38      895.30      5.31 o
   2   4   0        0.23        0.11      0.06 o
   3   4   0       24.40       22.78      0.18 o
   4   4   0        1.28        1.55      0.12 o
   5   4   0       19.84       18.92      0.20 o
   6   4   0        0.31        0.53      0.27 o
   7   4   0        9.09        9.80      0.52 o
   1   5   0      207.77      203.85      0.96 o
   2   5   0      309.59      328.97      2.12 o
   3   5   0       23.89       29.12      0.23 o
   4   5   0        0.40        0.26      0.14 o
   5   5   0        1.53        1.77      0.17 o
   6   5   0        0.81        1.41      0.30 o
   7   5   0        0.44        0.87      0.45 o
   0   6   0       44.82       45.12      0.40 o
   1   6   0       89.28       80.56      0.38 o
   2   6   0       23.87       27.33      0.18 o
   3   6   0       38.52       33.84      0.24 o
   4   6   0       13.94       14.46      0.20 o
   5   6   0        8.42        7.96      0.21 o
   6   6   0        4.32        5.40      0.25 o
   7   6   0        2.88        3.97      0.67 o
   1   7   0      166.39      144.97      0.83 o
   2   7   0       24.95       22.41      0.17 o
   3   7   0       12.94       13.72      0.19 o
   4   7   0       38.53       35.58      0.28 o
   5   7   0        0.02        0.47      0.22 o
   6   7   0        1.19        1.01      0.24 o
   0   8   0     1168.79     1133.63      9.96 o
   1   8   0       33.93       31.45      0.25 o
   2   8   0        3.30        3.18      0.12 o
   3   8   0        6.53        5.63      0.18 o
   4   8   0        3.96        3.93      0.20 o
   5   8   0        6.00        6.68      0.25 o
   6   8   0        2.58        2.35      0.31 o
   1   9   0       14.20       12.74      0.17 o
   2   9   0       36.65       35.02      0.31 o
   3   9   0        4.08        3.62      0.22 o
   4   9   0       12.51       12.41      0.27 o
   5   9   0       14.54       15.43      0.34 o
   0  10   0        3.68        3.70      0.22 o
   1  10   0        1.30        1.38      0.15 o
   2  10   0        0.09        0.36      0.21 o
   3  10   0        3.00        3.26      0.25 o
   4  10   0        0.02        0.29      0.29 o
   1  11   0        1.20        1.15      0.18 o
   2  11   0       24.38       25.31      0.37 o
   3  11   0        9.47       10.45      0.31 o
   4  11   0        4.75        3.05      1.74 o
   0  12   0       11.34        9.98      0.34 o
   1  12   0       17.90       19.19      0.35 o
   2  12   0        1.14        1.18      0.33 o
   1   0   1       21.16       21.85      0.18 o
   2   0   1      224.90      272.02      1.03 o
   3   0   1       50.91       47.59      0.18 o
   4   0   1       39.11       38.04      0.17 o
   5   0   1        0.72        0.68      0.16 o
   6   0   1       65.31       63.49      0.52 o
   7   0   1        0.27        0.28      0.35 o
   0   1   1       10.77       12.53      0.07 o
   1   1   1     1503.10     1558.13      5.21 o
   2   1   1      322.43      364.45      0.81 o
   3   1   1      270.36      295.47      0.70 o
   4   1   1       29.10       28.35      0.09 o
   5   1   1      168.31      166.87      0.72 o
   6   1   1       30.94       29.37      0.27 o
   7   1   1        6.35        6.56      0.29 o
   0   2   1      119.07      115.28      0.65 o
   1   2   1      585.86      627.61      2.03 o
   2   2   1       53.54       49.62      0.18 o
   3   2   1      634.49      681.01      1.76 o
   4   2   1      101.39      100.88      0.34 o
   5   2   1      168.49      170.89      0.51 o
   6   2   1       12.25       11.29      0.22 o
   7   2   1        0.80        1.00      0.27 o
   0   3   1       97.04       84.73      0.45 o
   1   3   1      112.69      105.33      0.36 o
   2   3   1       79.27       75.65      0.37 o
   3   3   1       30.17       30.37      0.11 o
   4   3   1       36.15       35.95      0.15 o
   5   3   1       18.98       19.01      0.13 o
   6   3   1       13.43       12.18      0.21 o
   7   3   1        5.12        4.66      0.30 o
   0   4   1      342.75      348.80      1.55 o
   1   4   1      121.18      138.20      0.50 o
   2   4   1       50.10       53.54      0.26 o
   3   4   1        0.17        0.18      0.06 o
   4   4   1        5.25        4.41      0.09 o
   5   4   1        3.78        3.15      0.11 o
   6   4   1        1.37        1.42      0.19 o
   7   4   1        6.40        6.33      0.30 o
   0   5   1       16.06       18.52      0.10 o
   1   5   1       68.80       72.16      0.27 o
   2   5   1       35.23       35.46      0.19 o
   3   5   1       18.42       19.96      0.10 o
   4   5   1       38.39       34.08      0.17 o
   5   5   1       31.15       30.56      0.18 o
   6   5   1        3.28        3.66      0.22 o
   7   5   1        1.94        2.39      0.31 o
   0   6   1       24.98       27.16      0.13 o
   1   6   1       61.89       60.54      0.26 o
   2   6   1       10.77        9.94      0.08 o
   3   6   1      193.57      168.92      0.70 o
   4   6   1      118.64      113.65      0.51 o
   5   6   1       74.47       74.57      0.39 o
   6   6   1        5.70        6.41      0.20 o
   7   6   1        0.18        0.70      0.65 o
   0   7   1       71.60       68.81      0.38 o
   1   7   1      122.98      117.50      0.41 o
   2   7   1       41.79       38.12      0.16 o
   3   7   1       50.59       42.42      0.19 o
   4   7   1       19.43       17.17      0.16 o
   5   7   1       53.20       53.68      0.30 o
   6   7   1        2.93        2.43      0.18 o
   0   8   1       39.33       37.75      0.22 o
   1   8   1        4.90        4.68      0.09 o
   2   8   1        6.99        5.56      0.09 o
   3   8   1        5.95        5.39      0.14 o
   4   8   1        3.97        4.19      0.15 o
   5   8   1        5.16        5.09      0.18 o
   6   8   1       10.13       10.25      0.25 o
   0   9   1       62.53       59.63      0.31 o
   1   9   1       27.75       26.72      0.14 o
   2   9   1       13.97       11.87      0.14 o
   3   9   1       10.63       10.11      0.17 o
   4   9   1        2.69        2.83      0.17 o
   5   9   1       20.12       21.32      0.25 o
   0  10   1        1.55        1.60      0.15 o
   1  10   1        9.09        8.61      0.13 o
   2  10   1        4.37        5.42      0.16 o
   3  10   1       26.33       25.57      0.23 o
   4  10   1        5.32        6.23      0.20 o
   5  10   1       14.24       10.32      1.80 o
   0  11   1        1.54        1.63      0.17 o
   1  11   1        0.23        0.46      0.13 o
   2  11   1        1.22        1.76      0.17 o
   3  11   1        2.40        3.05      0.20 o
   4  11   1        1.56        1.79      1.10 o
   0  12   1        4.43        4.61      0.22 o
   1  12   1        2.58        2.83      0.20 o
   2  12   1        4.02        4.43      0.30 o
   0  13   1        1.11        1.18      1.43 o
   0   0   2        2.00        1.72      0.05 o
   1   0   2     2603.06     2687.02     21.14 o
   2   0   2     1350.47     1493.91      5.05 o
   3   0   2        0.01        0.27      0.05 o
   4   0   2        1.28        1.59      0.06 o
   5   0   2       26.31       26.63      0.26 o
   6   0   2       94.81       96.60      0.93 o
   7   0   2        3.30        3.01      0.41 o
   1   1   2     1731.91     1847.60      7.98 o
   2   1   2      524.89      581.45      1.28 o
   3   1   2        1.81        1.62      0.04 o
   4   1   2       12.44       12.49      0.07 o
   5   1   2        8.52        7.60      0.11 o
   6   1   2        3.98        3.76      0.20 o
   7   1   2       10.51        9.92      0.32 o
   0   2   2     1282.46     1257.04      4.47 o
   1   2   2       68.16       76.49      0.25 o
   2   2   2       31.01       32.34      0.11 o
   3   2   2       62.27       66.53      0.20 o
   4   2   2       33.62       32.21      0.11 o
   5   2   2       31.01       28.80      0.16 o
   6   2   2        6.29        5.16      0.19 o
   7   2   2        3.06        2.69      0.27 o
   0   3   2      726.84      793.55      3.52 o
   1   3   2      579.21      607.87      1.76 o
   2   3   2      263.38      295.18      0.77 o
   3   3   2        8.48        7.80      0.06 o
   4   3   2      154.28      156.46      0.50 o
   5   3   2        9.48        8.76      0.11 o
   6   3   2        2.10        1.45      0.19 o
   7   3   2        3.49        3.51      0.28 o
   0   4   2        0.27        0.30      0.06 o
   1   4   2       25.14       24.31      0.16 o
   2   4   2      252.55      284.48      1.12 o
   3   4   2        3.95        3.85      0.07 o
   4   4   2       12.72       14.05      0.12 o
   5   4   2        0.93        0.80      0.10 o
   6   4   2       11.05       10.74      0.22 o
   7   4   2        0.87        1.27      0.28 o
   0   5   2      105.20      111.14      0.42 o
   1   5   2      133.53      151.22      0.57 o
   2   5   2      157.25      152.19      0.58 o
   3   5   2       42.23       44.14      0.14 o
   4   5   2      100.78       92.83      0.31 o
   5   5   2        1.63        1.18      0.12 o
   6   5   2        1.66        1.62      0.17 o
   7   5   2        2.44        2.47      0.34 o
   0   6   2      134.59      135.59      0.73 o
   1   6   2       63.41       60.73      0.20 o
   2   6   2       34.86       37.97      0.15 o
   3   6   2        9.20        9.43      0.11 o
   4   6   2        8.58        8.12      0.13 o
   5   6   2        6.96        6.18      0.14 o
   6   6   2        0.84        1.28      0.19 o
   7   6   2        1.71        1.47      1.85 o
   0   7   2      268.16      261.95      0.91 o
   1   7   2      170.17      166.65      0.57 o
   2   7   2       59.09       52.28      0.23 o
   3   7   2        8.20        6.17      0.12 o
   4   7   2        3.55        3.70      0.13 o
   5   7   2        1.13        1.12      0.15 o
   6   7   2        5.40        5.39      0.22 o
   0   8   2       14.30       14.72      0.15 o
   1   8   2      161.60      157.69      0.50 o
   2   8   2       89.62       79.74      0.33 o
   3   8   2        0.45        0.52      0.12 o
   4   8   2        0.56        0.74      0.14 o
   5   8   2        6.86        6.96      0.18 o
   6   8   2       23.99       24.41      0.33 o
   0   9   2      108.35      103.19      0.57 o
   1   9   2       25.63       24.47      0.14 o
   2   9   2       17.48       15.65      0.14 o
   3   9   2        4.75        5.23      0.16 o
   4   9   2        4.64        5.10      0.17 o
   5   9   2        7.63        8.49      0.21 o
   0  10   2       10.56       10.27      0.19 o
   1  10   2        2.54        2.50      0.11 o
   2  10   2        0.21        0.39      0.15 o
   3  10   2       10.05        9.47      0.19 o
   4  10   2        6.76        6.70      0.20 o
   0  11   2       26.63       26.62      0.26 o
   1  11   2       12.82       13.68      0.18 o
   2  11   2        2.84        3.13      0.18 o
   3  11   2        0.55        0.76      0.19 o
   4  11   2        6.92        5.83      1.02 o
   0  12   2        0.34        0.63      0.22 o
   1  12   2        4.11        4.12      0.19 o
   2  12   2        8.07        8.75      0.44 o
   1   0   3       87.41       82.90      0.28 o
   2   0   3      125.56      151.32      0.52 o
   3   0   3      184.00      223.31      0.72 o
   4   0   3       13.76       10.36      0.12 o
   5   0   3       65.85       67.80      0.40 o
   6   0   3        0.91        0.94      0.28 o
   7   0   3        0.60        0.31      0.43 o
   0   1   3      293.50      299.38      1.00 o
   1   1   3     2910.76     2915.88     23.61 o
   2   1   3      106.12      122.02      0.27 o
   3   1   3      143.81      151.16      0.54 o
   4   1   3       31.67       29.89      0.10 o
   5   1   3       22.64       21.49      0.15 o
   6   1   3       31.32       30.68      0.29 o
   7   1   3       19.42       19.75      0.37 o
   0   2   3       55.27       50.44      0.18 o
   1   2   3      519.08      568.02      1.39 o
   2   2   3       68.23       75.20      0.34 o
   3   2   3       71.47       69.44      0.20 o
   4   2   3      187.09      191.20      0.50 o
   5   2   3       32.89       29.67      0.17 o
   6   2   3        1.49        1.60      0.19 o
   7   2   3        1.54        1.79      0.27 o
   0   3   3       71.12       89.47      0.46 o
   1   3   3       97.23      111.41      0.31 o
   2   3   3       24.98       26.08      0.13 o
   3   3   3       50.30       56.39      0.16 o
   4   3   3      144.92      142.40      0.46 o
   5   3   3        1.91        2.49      0.11 o
   6   3   3        2.38        2.37      0.19 o
   7   3   3        0.72        0.98      0.26 o
   0   4   3      618.84      695.27      2.99 o
   1   4   3       95.17      104.65      0.54 o
   2   4   3      191.80      193.95      0.75 o
   3   4   3      182.68      182.33      0.52 o
   4   4   3       10.54       11.43      0.12 o
   5   4   3       23.31       21.45      0.15 o
   6   4   3        6.45        6.12      0.20 o
   7   4   3        0.12        0.65      0.30 o
   0   5   3       12.04       14.76      0.14 o
   1   5   3       16.23       21.65      0.10 o
   2   5   3       19.76       18.63      0.08 o
   3   5   3       53.01       52.07      0.20 o
   4   5   3      150.10      143.79      0.56 o
   5   5   3        4.66        4.11      0.12 o
   6   5   3        1.82        1.91      0.17 o
   7   5   3        3.02        3.22      0.41 o
   0   6   3        0.81        0.99      0.09 o
   1   6   3       64.88       60.76      0.23 o
   2   6   3      118.10      113.39      0.43 o
   3   6   3       16.47       18.65      0.13 o
   4   6   3       56.86       52.59      0.24 o
   5   6   3        8.26        9.32      0.15 o
   6   6   3        0.29        0.68      0.19 o
   0   7   3       11.14        9.47      0.12 o
   1   7   3      176.24      161.06      0.54 o
   2   7   3       57.66       51.01      0.19 o
   3   7   3       37.67       32.78      0.20 o
   4   7   3        1.79        1.80      0.13 o
   5   7   3       10.79       10.69      0.18 o
   6   7   3       17.77       18.82      0.27 o
   0   8   3       63.08       59.00      0.26 o
   1   8   3        4.93        4.39      0.09 o
   2   8   3       11.47        9.63      0.12 o
   3   8   3       20.14       17.51      0.17 o
   4   8   3        2.35        2.48      0.15 o
   5   8   3       11.01       11.53      0.20 o
   6   8   3        4.69        5.35      0.41 o
   0   9   3       17.98       16.78      0.18 o
   1   9   3       83.19       81.76      0.36 o
   2   9   3        0.90        0.93      0.11 o
   3   9   3        3.83        3.97      0.16 o
   4   9   3       12.86       13.29      0.20 o
   5   9   3        1.17        1.74      0.19 o
   0  10   3        6.35        5.98      0.17 o
   1  10   3       20.10       18.51      0.16 o
   2  10   3        0.45        0.72      0.16 o
   3  10   3        5.30        5.70      0.18 o
   4  10   3       17.15       19.28      0.23 o
   0  11   3       16.14       15.80      0.24 o
   1  11   3        6.09        6.39      0.16 o
   2  11   3        1.63        2.09      0.18 o
   3  11   3        3.14        3.64      0.19 o
   4  11   3        4.55        4.36      1.74 o
   0  12   3        9.88       11.26      0.25 o
   1  12   3        2.06        2.28      0.18 o
   2  12   3        6.44        7.11      0.50 o
   0   0   4       33.37       45.08      0.21 o
   1   0   4      453.53      526.85      1.09 o
   2   0   4       65.79       68.40      0.27 o
   3   0   4        2.14        2.73      0.07 o
   4   0   4       17.93       16.62      0.15 o
   5   0   4       14.06       12.65      0.19 o
   6   0   4        2.03        1.87      0.29 o
   7   0   4       30.02       30.40      0.69 o
   0   1   4      194.96      197.58      0.60 o
   1   1   4      426.16      445.00      1.32 o
   2   1   4      247.73      285.35      0.59 o
   3   1   4      128.97      133.06      0.39 o
   4   1   4       47.40       51.94      0.19 o
   5   1   4        1.19        0.89      0.12 o
   6   1   4       47.07       46.89      0.33 o
   7   1   4        3.94        4.24      0.30 o
   0   2   4      272.44      292.12      1.02 o
   1   2   4      792.25      852.34      1.79 o
   2   2   4      599.73      667.36      1.48 o
   3   2   4       30.56       26.22      0.23 o
   4   2   4       74.52       72.65      0.24 o
   5   2   4       14.78       12.48      0.14 o
   6   2   4       14.94       15.17      0.25 o
   7   2   4        5.03        5.71      0.31 o
   0   3   4       10.79       12.64      0.10 o
   1   3   4      189.93      198.24      0.57 o
   2   3   4      107.01      110.53      0.41 o
   3   3   4       59.25       49.55      0.16 o
   4   3   4       28.05       24.65      0.12 o
   5   3   4       30.24       27.81      0.18 o
   6   3   4        7.52        6.97      0.22 o
   7   3   4        0.08        0.43      0.27 o
   0   4   4       11.56       16.26      0.13 o
   1   4   4      376.16      398.73      0.91 o
   2   4   4        0.99        0.98      0.05 o
   3   4   4       10.06        9.99      0.11 o
   4   4   4      101.24      103.20      0.42 o
   5   4   4        0.17        0.36      0.10 o
   6   4   4        2.04        1.65      0.16 o
   7   4   4        0.83        1.03      0.31 o
   0   5   4        4.18        5.42      0.09 o
   1   5   4      115.82      120.04      0.38 o
   2   5   4       81.36       73.98      0.24 o
   3   5   4      130.05      129.61      0.56 o
   4   5   4       15.68       16.39      0.14 o
   5   5   4       12.84       10.26      0.15 o
   6   5   4        9.04        9.04      0.19 o
   7   5   4        0.12        0.73      0.69 o
   0   6   4        2.75        4.06      0.10 o
   1   6   4      106.49      107.92      0.35 o
   2   6   4      193.70      187.46      0.72 o
   3   6   4       19.33       17.03      0.13 o
   4   6   4       24.69       22.40      0.17 o
   5   6   4        4.57        4.77      0.15 o
   6   6   4        3.04        3.39      0.19 o
   0   7   4        1.53        1.91      0.11 o
   1   7   4       78.38       71.83      0.22 o
   2   7   4       10.59        8.54      0.12 o
   3   7   4       27.29       24.72      0.17 o
   4   7   4       19.17       17.80      0.18 o
   5   7   4        3.83        4.11      0.16 o
   6   7   4       11.22       12.01      0.26 o
   0   8   4       11.34       10.59      0.15 o
   1   8   4       44.87       38.83      0.17 o
   2   8   4        7.09        8.10      0.13 o
   3   8   4        5.09        4.53      0.15 o
   4   8   4        4.45        4.54      0.16 o
   5   8   4        9.58       10.29      0.19 o
   6   8   4        1.28        0.80      1.53 o
   0   9   4        2.38        2.12      0.14 o
   1   9   4       15.75       15.29      0.13 o
   2   9   4       24.63       21.83      0.17 o
   3   9   4       10.98       11.22      0.19 o
   4   9   4        4.78        5.41      0.18 o
   5   9   4        1.82        1.59      0.22 o
   0  10   4        5.39        6.44      0.19 o
   1  10   4       43.45       42.05      0.22 o
   2  10   4       13.99       13.81      0.18 o
   3  10   4        4.03        4.14      0.18 o
   4  10   4        3.91        4.33      0.19 o
   0  11   4        2.74        3.09      0.19 o
   1  11   4        9.02        9.59      0.17 o
   2  11   4        0.53        0.79      0.19 o
   3  11   4        6.07        7.44      0.36 o
   0  12   4        3.54        3.67      0.23 o
   1  12   4        5.69        6.13      0.20 o
   2  12   4        2.64        3.04      0.69 o
   1   0   5      929.47     1005.52      2.31 o
   2   0   5      392.26      417.57      1.08 o
   3   0   5       37.27       40.78      0.18 o
   4   0   5        3.70        3.59      0.13 o
   5   0   5        3.05        2.44      0.14 o
   6   0   5       22.57       23.80      0.42 o
   7   0   5       18.23       18.52      0.54 o
   0   1   5      491.86      543.90      1.78 o
   1   1   5       94.75       95.04      0.20 o
   2   1   5       98.17      119.30      0.29 o
   3   1   5       22.73       25.84      0.12 o
   4   1   5        3.05        3.70      0.08 o
   5   1   5        7.62        5.90      0.13 o
   6   1   5        3.99        4.38      0.21 o
   7   1   5        5.70        5.94      0.30 o
   0   2   5      209.89      236.96      0.70 o
   1   2   5      195.91      217.27      0.48 o
   2   2   5      356.71      359.37      0.74 o
   3   2   5       10.66        9.06      0.07 o
   4   2   5       28.94       27.76      0.12 o
   5   2   5        6.53        5.26      0.14 o
   6   2   5       13.22       13.06      0.24 o
   7   2   5       15.39       16.07      0.35 o
   0   3   5       95.90      102.86      0.47 o
   1   3   5      124.50      127.76      0.34 o
   2   3   5       99.52      108.15      0.33 o
   3   3   5      138.16      134.96      0.42 o
   4   3   5      114.08      112.42      0.33 o
   5   3   5        1.43        1.57      0.13 o
   6   3   5        4.89        4.98      0.22 o
   7   3   5        4.02        4.45      0.29 o
   0   4   5       32.06       34.74      0.20 o
   1   4   5       11.02       11.72      0.08 o
   2   4   5      140.52      136.70      0.46 o
   3   4   5      262.42      253.03      1.02 o
   4   4   5        4.08        4.22      0.10 o
   5   4   5       33.13       31.77      0.21 o
   6   4   5        8.55        7.96      0.19 o
   7   4   5        0.04        0.46      0.38 o
   0   5   5       56.90       62.85      0.31 o
   1   5   5       42.53       41.27      0.17 o
   2   5   5       99.67       96.46      0.40 o
   3   5   5       35.43       35.37      0.16 o
   4   5   5       36.80       35.25      0.19 o
   5   5   5        6.99        6.00      0.14 o
   6   5   5        0.76        1.02      0.18 o
   7   5   5        1.24        1.37      0.90 o
   0   6   5        6.71        7.38      0.12 o
   1   6   5       47.42       45.63      0.19 o
   2   6   5       89.28       85.30      0.35 o
   3   6   5       19.55       18.52      0.14 o
   4   6   5        3.72        3.66      0.13 o
   5   6   5        4.59        5.09      0.16 o
   6   6   5       13.56       14.26      0.24 o
   0   7   5      100.04       92.92      0.46 o
   1   7   5       17.95       14.23      0.11 o
   2   7   5       32.41       29.25      0.17 o
   3   7   5        3.34        3.15      0.11 o
   4   7   5        6.21        6.66      0.15 o
   5   7   5        1.17        1.29      0.16 o
   6   7   5        1.44        1.43      0.27 o
   0   8   5        2.93        2.62      0.13 o
   1   8   5       55.48       51.24      0.21 o
   2   8   5       38.89       34.30      0.18 o
   3   8   5        6.11        5.42      0.15 o
   4   8   5        2.75        3.12      0.16 o
   5   8   5        0.22        0.51      0.18 o
   0   9   5       38.40       36.79      0.23 o
   1   9   5        2.33        2.29      0.11 o
   2   9   5       12.03       12.09      0.15 o
   3   9   5        2.43        2.65      0.16 o
   4   9   5        0.09        0.71      0.18 o
   5   9   5        3.81        3.83      0.30 o
   0  10   5       31.69       33.42      0.27 o
   1  10   5       16.87       15.85      0.17 o
   2  10   5       15.75       16.66      0.18 o
   3  10   5        0.52        1.08      0.18 o
   4  10   5        6.23        6.84      0.41 o
   0  11   5        0.90        1.58      0.20 o
   1  11   5        4.70        4.47      0.17 o
   2  11   5       14.34       14.28      0.24 o
   3  11   5       11.01       11.36      0.56 o
   0  12   5        0.78        0.83      0.29 o
   1  12   5        1.28        1.45      0.23 o
   2  12   5       11.57       11.28      1.81 o
   0   0   6       38.19       39.42      0.21 o
   1   0   6       22.02       23.02      0.13 o
   2   0   6       11.99       16.76      0.10 o
   3   0   6        4.45        6.17      0.10 o
   4   0   6       55.63       48.25      0.28 o
   5   0   6       28.30       28.86      0.23 o
   6   0   6        6.04        5.40      0.31 o
   7   0   6        0.41        0.80      0.47 o
   0   1   6       51.72       52.37      0.20 o
   1   1   6      291.36      312.49      0.64 o
   2   1   6       64.21       71.88      0.19 o
   3   1   6       18.26       18.04      0.09 o
   4   1   6       58.21       50.42      0.21 o
   5   1   6       20.38       20.17      0.16 o
   6   1   6        3.69        3.82      0.23 o
   7   1   6        5.59        5.82      0.32 o
   0   2   6      248.04      266.24      0.80 o
   1   2   6       21.62       22.53      0.08 o
   2   2   6      317.18      321.21      0.67 o
   3   2   6       67.10       71.62      0.21 o
   4   2   6        1.04        0.94      0.08 o
   5   2   6        1.15        1.05      0.13 o
   6   2   6        4.38        4.50      0.22 o
   7   2   6        1.11        1.83      0.34 o
   0   3   6      476.81      506.62      1.55 o
   1   3   6      180.95      187.55      0.47 o
   2   3   6      105.38      109.15      0.28 o
   3   3   6       85.70       88.72      0.24 o
   4   3   6        6.56        6.25      0.10 o
   5   3   6       11.14        9.95      0.17 o
   6   3   6        6.11        6.94      0.22 o
   7   3   6        6.87        7.89      0.41 o
   0   4   6        8.36        7.82      0.10 o
   1   4   6        5.16        5.34      0.07 o
   2   4   6       80.92       82.10      0.24 o
   3   4   6      337.32      332.60      1.03 o
   4   4   6        2.17        1.98      0.10 o
   5   4   6       24.74       22.65      0.21 o
   6   4   6        1.78        1.67      0.18 o
   7   4   6        1.97        2.49      0.59 o
   0   5   6      147.44      156.25      0.78 o
   1   5   6       74.40       80.97      0.26 o
   2   5   6       96.71       94.52      0.39 o
   3   5   6       84.90       83.68      0.25 o
   4   5   6        5.74        5.19      0.13 o
   5   5   6       10.95       11.25      0.17 o
   6   5   6        5.58        5.73      0.20 o
   0   6   6       33.76       24.98      0.17 o
   1   6   6       10.51        7.93      0.09 o
   2   6   6      102.98       99.93      0.36 o
   3   6   6       52.82       52.27      0.24 o
   4   6   6        7.34        7.48      0.15 o
   5   6   6        0.04        0.33      0.16 o
   6   6   6        3.03        3.10      0.21 o
   0   7   6        2.52        2.55      0.12 o
   1   7   6        9.85        7.98      0.10 o
   2   7   6        7.39        6.41      0.12 o
   3   7   6       13.58       12.70      0.14 o
   4   7   6        8.85        9.52      0.17 o
   5   7   6        8.05        8.47      0.19 o
   6   7   6        0.56        0.69      0.55 o
   0   8   6        0.81        1.25      0.13 o
   1   8   6        2.94        2.75      0.10 o
   2   8   6        8.41        6.69      0.13 o
   3   8   6        2.32        2.24      0.15 o
   4   8   6       13.40       14.68      0.21 o
   5   8   6        5.58        5.90      0.20 o
   0   9   6        1.70        1.70      0.15 o
   1   9   6       57.63       57.00      0.27 o
   2   9   6        1.99        1.92      0.13 o
   3   9   6        0.33        0.64      0.17 o
   4   9   6        9.52       10.09      0.21 o
   0  10   6        9.56        8.69      0.20 o
   1  10   6        5.56        5.71      0.15 o
   2  10   6       13.42       12.92      0.18 o
   3  10   6        4.91        5.58      0.20 o
   4  10   6        1.96        1.81      0.68 o
   0  11   6       21.26       23.30      0.28 o
   1  11   6        8.40        9.02      0.19 o
   2  11   6        0.87        1.97      0.21 o
   3  11   6        2.80        3.60      0.82 o
   0  12   6        1.90        0.50      1.48 o
   1  12   6        2.25        0.98      1.30 o
   1   0   7      261.09      270.17      0.73 o
   2   0   7       28.75       25.39      0.13 o
   3   0   7        0.89        1.15      0.10 o
   4   0   7        0.37        1.97      0.14 o
   5   0   7       31.03       27.15      0.26 o
   6   0   7        1.73        1.77      0.31 o
   7   0   7        9.44        9.00      0.76 o
   0   1   7      164.69      171.33      0.47 o
   1   1   7       37.26       41.18      0.14 o
   2   1   7       48.69       53.81      0.16 o
   3   1   7       18.00       14.48      0.09 o
   4   1   7        2.55        2.05      0.10 o
   5   1   7        1.38        1.16      0.11 o
   6   1   7        2.55        2.61      0.23 o
   7   1   7       10.79       11.58      0.64 o
   0   2   7      337.07      360.54      0.96 o
   1   2   7       27.00       31.67      0.10 o
   2   2   7      125.20      129.93      0.38 o
   3   2   7        3.90        4.87      0.09 o
   4   2   7        2.39        2.02      0.09 o
   5   2   7        1.66        1.72      0.14 o
   6   2   7       14.64       16.19      0.29 o
   7   2   7       10.15       10.51      0.62 o
   0   3   7        4.16        3.91      0.10 o
   1   3   7       25.26       26.68      0.10 o
   2   3   7      284.96      279.26      0.65 o
   3   3   7      213.41      213.55      0.72 o
   4   3   7        1.00        1.01      0.10 o
   5   3   7       17.82       18.64      0.20 o
   6   3   7       14.23       13.95      0.23 o
   7   3   7        6.85        5.63      1.23 o
   0   4   7       41.44       41.31      0.22 o
   1   4   7       39.40       39.43      0.14 o
   2   4   7        2.44        1.95      0.08 o
   3   4   7       20.31       19.64      0.14 o
   4   4   7       18.75       18.20      0.14 o
   5   4   7        1.61        1.37      0.17 o
   6   4   7        0.14        0.48      0.19 o
   0   5   7        7.60        6.86      0.12 o
   1   5   7        3.86        2.80      0.08 o
   2   5   7       44.14       42.61      0.19 o
   3   5   7      136.96      134.65      0.71 o
   4   5   7        3.36        3.38      0.14 o
   5   5   7       21.34       21.97      0.25 o
   6   5   7        2.89        2.94      0.21 o
   0   6   7      227.84      203.86      0.93 o
   1   6   7        9.24        8.15      0.10 o
   2   6   7        8.74        7.78      0.12 o
   3   6   7        4.10        4.08      0.12 o
   4   6   7        6.49        6.89      0.16 o
   5   6   7        1.28        1.28      0.16 o
   6   6   7        1.45        1.76      0.26 o
   0   7   7       22.63       18.10      0.17 o
   1   7   7        7.41        5.53      0.10 o
   2   7   7       17.02       16.43      0.15 o
   3   7   7        8.35        8.34      0.14 o
   4   7   7        0.50        0.59      0.16 o
   5   7   7        0.74        0.94      0.18 o
   0   8   7        1.04        0.96      0.14 o
   1   8   7       23.57       20.79      0.14 o
   2   8   7        4.33        3.93      0.13 o
   3   8   7        0.13        0.54      0.14 o
   4   8   7        2.63        3.27      0.18 o
   5   8   7        5.70        5.75      0.31 o
   0   9   7        9.24        8.54      0.18 o
   1   9   7        7.71        8.62      0.15 o
   2   9   7        1.46        1.48      0.14 o
   3   9   7        3.68        4.04      0.18 o
   4   9   7        1.09        1.50      0.18 o
   0  10   7       14.94       14.39      0.22 o
   1  10   7        2.37        3.10      0.15 o
   2  10   7       30.97       32.39      0.26 o
   3  10   7        1.98        2.15      0.19 o
   0  11   7        0.31        0.15      0.25 o
   1  11   7        7.25        7.56      0.19 o
   2  11   7       37.48       38.14      0.75 o
   0   0   8       65.36       58.90      0.30 o
   1   0   8        0.74        0.71      0.09 o
   2   0   8        3.87        4.13      0.10 o
   3   0   8       24.45       23.75      0.16 o
   4   0   8       27.11       22.69      0.22 o
   5   0   8        5.88        5.20      0.19 o
   6   0   8        9.73        9.72      0.36 o
   7   0   8        0.05        0.00      0.98 o
   0   1   8       87.42       93.46      0.30 o
   1   1   8      103.76      100.36      0.24 o
   2   1   8       56.18       59.02      0.14 o
   3   1   8        3.27        1.95      0.08 o
   4   1   8       27.57       24.15      0.16 o
   5   1   8       11.34       10.69      0.15 o
   6   1   8        7.32        7.22      0.26 o
   7   1   8        4.26        3.58      0.85 o
   0   2   8       92.31       89.49      0.34 o
   1   2   8       35.36       35.14      0.12 o
   2   2   8       16.39       15.80      0.10 o
   3   2   8        2.20        1.83      0.09 o
   4   2   8       15.32       14.76      0.13 o
   5   2   8        2.52        2.45      0.16 o
   6   2   8        1.46        2.03      0.25 o
   0   3   8       12.69       14.97      0.13 o
   1   3   8       16.33       17.36      0.10 o
   2   3   8      169.83      164.81      0.43 o
   3   3   8       37.70       39.89      0.17 o
   4   3   8       27.77       28.46      0.18 o
   5   3   8        7.35        7.90      0.19 o
   6   3   8        9.17        9.28      0.22 o
   0   4   8        1.24        1.47      0.11 o
   1   4   8        9.09        8.45      0.09 o
   2   4   8      183.32      182.71      0.52 o
   3   4   8      170.20      168.33      0.58 o
   4   4   8        1.36        1.56      0.11 o
   5   4   8       35.46       37.03      0.34 o
   6   4   8        5.08        4.99      0.21 o
   0   5   8        0.91        0.34      0.12 o
   1   5   8       30.98       29.25      0.13 o
   2   5   8       86.47       85.73      0.31 o
   3   5   8       55.80       54.70      0.23 o
   4   5   8       17.72       15.88      0.16 o
   5   5   8        4.49        5.34      0.20 o
   6   5   8        3.17        3.08      0.27 o
   0   6   8        9.31       11.46      0.15 o
   1   6   8       13.66       14.01      0.12 o
   2   6   8       17.68       16.63      0.15 o
   3   6   8        3.06        3.45      0.12 o
   4   6   8       14.13       13.61      0.19 o
   5   6   8        0.44        0.73      0.21 o
   6   6   8        0.79        1.43      1.88 o
   0   7   8       17.52       12.60      0.17 o
   1   7   8        2.52        2.19      0.10 o
   2   7   8        8.19        7.66      0.14 o
   3   7   8        3.84        3.98      0.13 o
   4   7   8        7.39        7.56      0.18 o
   5   7   8        7.62        8.74      0.21 o
   0   8   8        2.93        2.85      0.15 o
   1   8   8        2.81        2.69      0.11 o
   2   8   8        4.70        4.49      0.14 o
   3   8   8        7.27        7.62      0.16 o
   4   8   8        7.36        8.23      0.20 o
   5   8   8        1.03        1.16      0.47 o
   0   9   8        4.01        3.62      0.18 o
   1   9   8       26.93       27.53      0.20 o
   2   9   8       15.40       14.93      0.18 o
   3   9   8        0.26        0.66      0.18 o
   4   9   8        3.55        4.09      0.68 o
   0  10   8       15.20       14.80      0.24 o
   1  10   8        2.69        3.31      0.17 o
   2  10   8        0.32        0.89      0.16 o
   3  10   8        0.18        0.63      0.61 o
   0  11   8        0.06        0.78      0.72 o
   1  11   8        6.10        6.63      0.26 o
   1   0   9       26.73       26.02      0.15 o
   2   0   9       68.70       66.49      0.24 o
   3   0   9       27.70       20.92      0.16 o
   4   0   9       15.59       14.54      0.21 o
   5   0   9        3.05        3.38      0.20 o
   6   0   9        7.24        8.42      0.38 o
   0   1   9       32.38       35.58      0.16 o
   1   1   9       36.08       37.17      0.13 o
   2   1   9        3.14        2.79      0.08 o
   3   1   9       18.78       15.37      0.11 o
   4   1   9        4.52        3.38      0.12 o
   5   1   9        1.70        1.83      0.13 o
   6   1   9        2.77        3.43      0.26 o
   0   2   9      166.47      170.38      0.68 o
   1   2   9      226.73      230.65      0.66 o
   2   2   9       14.44       14.30      0.10 o
   3   2   9        2.85        2.57      0.10 o
   4   2   9        8.40        7.98      0.14 o
   5   2   9        4.25        4.41      0.16 o
   6   2   9        2.79        2.68      0.26 o
   0   3   9        4.75        4.84      0.12 o
   1   3   9       87.28       84.90      0.25 o
   2   3   9       56.08       53.84      0.21 o
   3   3   9       39.57       39.52      0.22 o
   4   3   9       36.15       36.81      0.20 o
   5   3   9        3.52        3.77      0.18 o
   6   3   9        4.06        4.37      0.22 o
   0   4   9       18.12       16.65      0.16 o
   1   4   9       20.76       20.35      0.12 o
   2   4   9       12.21       10.73      0.11 o
   3   4   9       60.00       58.18      0.24 o
   4   4   9        3.55        3.84      0.13 o
   5   4   9        4.16        5.21      0.20 o
   6   4   9        0.49        0.58      0.27 o
   0   5   9       15.01       11.62      0.16 o
   1   5   9       42.87       40.87      0.16 o
   2   5   9       51.79       52.32      0.25 o
   3   5   9       28.91       28.34      0.18 o
   4   5   9        2.40        2.17      0.14 o
   5   5   9        2.79        3.43      0.21 o
   0   6   9       30.69       28.29      0.21 o
   1   6   9       59.19       55.17      0.19 o
   2   6   9        8.11        6.95      0.13 o
   3   6   9        0.45        0.68      0.13 o
   4   6   9        5.04        5.26      0.17 o
   5   6   9        1.54        1.91      0.22 o
   0   7   9        7.60        5.19      0.16 o
   1   7   9       14.72       13.44      0.13 o
   2   7   9        2.32        2.50      0.13 o
   3   7   9        3.39        3.78      0.15 o
   4   7   9        5.41        5.76      0.19 o
   5   7   9        0.25       -0.11      1.34 o
   0   8   9        6.58        7.10      0.19 o
   1   8   9        3.60        3.18      0.14 o
   2   8   9       11.09       11.68      0.17 o
   3   8   9        9.69       10.41      0.17 o
   4   8   9        4.31        4.77      0.26 o
   0   9   9       11.05       10.80      0.21 o
   1   9   9        1.35        1.25      0.15 o
   2   9   9        4.30        4.48      0.17 o
   3   9   9        2.92        3.10      0.19 o
   0  10   9       28.89       30.05      0.29 o
   1  10   9       30.02       32.96      0.25 o
   2  10   9        4.76        5.01      0.31 o
   0  11   9        0.16       -0.20      1.71 o
   0   0  10       12.11       10.66      0.18 o
   1   0  10        6.85        5.85      0.12 o
   2   0  10        0.29        0.42      0.11 o
   3   0  10        0.16        0.30      0.12 o
   4   0  10       15.42       13.46      0.22 o
   5   0  10       14.11       13.99      0.26 o
   6   0  10        3.53        3.83      0.42 o
   0   1  10       16.97       17.02      0.14 o
   1   1  10       24.78       23.12      0.11 o
   2   1  10       24.04       23.57      0.13 o
   3   1  10       12.46       11.18      0.12 o
   4   1  10        2.11        1.88      0.12 o
   5   1  10        1.96        2.39      0.15 o
   6   1  10       18.52       19.40      0.44 o
   0   2  10        2.72        3.07      0.11 o
   1   2  10       47.82       45.38      0.17 o
   2   2  10       56.99       54.04      0.17 o
   3   2  10       11.26       10.47      0.13 o
   4   2  10        0.42        0.64      0.13 o
   5   2  10        4.40        4.63      0.17 o
   6   2  10        7.27        7.91      0.34 o
   0   3  10       36.55       38.90      0.21 o
   1   3  10        0.38        0.73      0.08 o
   2   3  10       28.10       26.30      0.14 o
   3   3  10       15.67       16.05      0.15 o
   4   3  10        0.87        1.21      0.14 o
   5   3  10       12.57       13.32      0.23 o
   6   3  10        1.34        1.33      0.32 o
   0   4  10        1.69        1.71      0.13 o
   1   4  10       16.13       14.56      0.12 o
   2   4  10        3.84        3.59      0.11 o
   3   4  10        0.85        1.18      0.12 o
   4   4  10      138.64      146.31      0.83 o
   5   4  10        2.47        2.52      0.20 o
   0   5  10       18.39       15.93      0.18 o
   1   5  10        9.82        8.37      0.11 o
   2   5  10       31.96       32.00      0.19 o
   3   5  10       12.26       10.81      0.16 o
   4   5  10        5.11        4.92      0.16 o
   5   5  10        3.14        3.22      0.22 o
   0   6  10        7.34        5.39      0.16 o
   1   6  10        3.61        4.14      0.11 o
   2   6  10       36.57       36.91      0.21 o
   3   6  10        0.36        0.71      0.14 o
   4   6  10        0.80        0.80      0.17 o
   5   6  10        1.33        1.60      0.71 o
   0   7  10       14.74       14.07      0.20 o
   1   7  10       14.80       14.29      0.15 o
   2   7  10        4.50        4.86      0.15 o
   3   7  10        5.37        5.65      0.16 o
   4   7  10        1.29        1.47      0.18 o
   0   8  10        3.11        3.33      0.18 o
   1   8  10        0.66        0.71      0.14 o
   2   8  10        3.95        4.75      0.16 o
   3   8  10        3.85        3.78      0.17 o
   4   8  10        2.38        2.39      0.93 o
   0   9  10        2.93        3.37      0.20 o
   1   9  10        2.50        2.80      0.17 o
   2   9  10        6.28        6.21      0.18 o
   3   9  10        1.49        1.54      0.75 o
   0  10  10        2.57        3.73      0.55 o
   1  10  10       12.83       13.24      0.37 o
   1   0  11        2.29        2.18      0.13 o
   2   0  11       16.86       16.12      0.17 o
   3   0  11       24.70       22.47      0.21 o
   4   0  11        0.12        0.40      0.19 o
   5   0  11       19.22       20.71      0.30 o
   6   0  11        2.41        2.41      0.96 o
   0   1  11       40.21       40.07      0.21 o
   1   1  11       59.55       57.00      0.18 o
   2   1  11       17.41       15.58      0.12 o
   3   1  11       12.56       11.50      0.13 o
   4   1  11        2.83        2.60      0.14 o
   5   1  11        5.03        5.60      0.17 o
   6   1  11        8.14        8.00      2.13 o
   0   2  11       26.92       26.16      0.18 o
   1   2  11       96.75       97.01      0.29 o
   2   2  11       11.33       10.38      0.11 o
   3   2  11        1.26        1.19      0.12 o
   4   2  11        4.01        3.90      0.15 o
   5   2  11       12.22       11.36      0.20 o
   6   2  11        1.15        0.35      1.29 o
   0   3  11       17.95       16.25      0.18 o
   1   3  11       59.06       58.62      0.22 o
   2   3  11        5.08        4.37      0.11 o
   3   3  11       13.09       13.48      0.16 o
   4   3  11        5.54        5.78      0.17 o
   5   3  11        3.43        3.33      0.21 o
   0   4  11        0.00        0.29      0.14 o
   1   4  11        0.51        0.61      0.10 o
   2   4  11       25.24       24.15      0.17 o
   3   4  11       20.68       20.27      0.18 o
   4   4  11        3.66        3.78      0.16 o
   5   4  11        2.98        3.91      0.23 o
   0   5  11        6.05        6.46      0.17 o
   1   5  11       37.67       36.92      0.18 o
   2   5  11       10.60        9.84      0.15 o
   3   5  11        9.70        9.62      0.17 o
   4   5  11       14.07       14.51      0.19 o
   5   5  11        1.04        1.01      0.72 o
   0   6  11        0.81        1.01      0.16 o
   1   6  11       27.28       24.95      0.17 o
   2   6  11        8.35        8.44      0.16 o
   3   6  11        2.12        2.22      0.16 o
   4   6  11        1.46        1.40      0.19 o
   0   7  11        1.94        1.87      0.18 o
   1   7  11       12.00       11.43      0.17 o
   2   7  11        1.58        2.23      0.15 o
   3   7  11       10.94       11.67      0.20 o
   4   7  11        0.64        0.92      0.34 o
   0   8  11        8.11        9.78      0.22 o
   1   8  11        1.95        2.06      0.16 o
   2   8  11        4.13        4.98      0.17 o
   3   8  11        7.69        7.16      0.33 o
   0   9  11       12.70       14.22      0.27 o
   1   9  11       16.79       17.90      0.26 o
   2   9  11        3.35        3.24      0.42 o
   0   0  12       19.44       18.40      0.26 o
   1   0  12       16.04       15.45      0.17 o
   2   0  12        7.71        7.10      0.16 o
   3   0  12        3.88        3.28      0.19 o
   4   0  12        0.47        0.44      0.22 o
   5   0  12       10.19       11.86      0.30 o
   0   1  12      127.77      128.11      0.44 o
   1   1  12       14.98       13.79      0.13 o
   2   1  12        4.44        4.02      0.11 o
   3   1  12        5.50        5.07      0.13 o
   4   1  12        4.18        4.39      0.16 o
   5   1  12        1.91        2.35      0.18 o
   0   2  12       32.83       31.75      0.23 o
   1   2  12       13.85       11.95      0.13 o
   2   2  12        1.16        1.15      0.10 o
   3   2  12        6.17        5.56      0.14 o
   4   2  12        7.25        7.67      0.18 o
   5   2  12        2.69        2.76      0.20 o
   0   3  12       16.90       15.00      0.19 o
   1   3  12        0.30        0.52      0.11 o
   2   3  12        2.94        2.68      0.12 o
   3   3  12        7.07        7.26      0.15 o
   4   3  12       29.72       30.30      0.26 o
   5   3  12        5.07        5.24      0.39 o
   0   4  12        0.01        0.41      0.16 o
   1   4  12        0.32        0.57      0.11 o
   2   4  12       26.64       26.06      0.19 o
   3   4  12        5.03        5.30      0.15 o
   4   4  12        2.02        2.26      0.18 o
   5   4  12        6.75        7.02      1.21 o
   0   5  12        9.66        8.96      0.19 o
   1   5  12        5.44        5.22      0.13 o
   2   5  12        4.06        3.94      0.15 o
   3   5  12        0.92        1.42      0.15 o
   4   5  12       16.37       15.75      0.21 o
   0   6  12       28.89       28.63      0.25 o
   1   6  12       15.37       16.11      0.17 o
   2   6  12        1.33        1.67      0.15 o
   3   6  12        1.35        1.52      0.17 o
   4   6  12        1.63        1.96      0.34 o
   0   7  12       20.66       21.21      0.25 o
   1   7  12       12.72       13.12      0.18 o
   2   7  12        5.43        5.71      0.17 o
   3   7  12        6.18        7.25      0.28 o
   0   8  12        1.36        1.29      0.21 o
   1   8  12        6.24        5.96      0.18 o
   2   8  12        3.20        2.71      0.29 o
   0   9  12       35.02       33.87      2.61 o
   1   0  13       16.53       15.93      0.20 o
   2   0  13       21.11       19.74      0.21 o
   3   0  13        0.03        0.44      0.22 o
   4   0  13        6.87        7.55      0.28 o
   5   0  13        0.01        0.90      1.18 o
   0   1  13       30.20       31.11      0.24 o
   1   1  13       10.68       10.03      0.13 o
   2   1  13        3.43        3.57      0.12 o
   3   1  13        4.36        4.03      0.16 o
   4   1  13        1.14        1.58      0.17 o
   5   1  13       20.40       19.89      0.81 o
   0   2  13       26.60       25.80      0.23 o
   1   2  13        8.10        7.23      0.13 o
   2   2  13        0.47        0.70      0.12 o
   3   2  13       17.65       17.37      0.18 o
   4   2  13        5.60        5.66      0.19 o
   5   2  13        5.77        5.29      0.76 o
   0   3  13        0.89        1.15      0.16 o
   1   3  13        4.54        4.33      0.13 o
   2   3  13        4.24        4.29      0.15 o
   3   3  13       10.43       11.43      0.17 o
   4   3  13        3.54        3.90      0.18 o
   0   4  13        1.33        1.46      0.16 o
   1   4  13       14.05       13.37      0.15 o
   2   4  13        1.41        1.30      0.15 o
   3   4  13        0.06        0.45      0.15 o
   4   4  13        1.20        1.60      0.28 o
   0   5  13        0.65        0.71      0.17 o
   1   5  13        2.99        3.11      0.13 o
   2   5  13        2.18        2.20      0.16 o
   3   5  13        5.70        6.50      0.18 o
   4   5  13        1.96        1.83      0.40 o
   0   6  13        6.65        8.01      0.21 o
   1   6  13        6.21        6.54      0.17 o
   2   6  13        1.78        2.63      0.17 o
   3   6  13        8.94        9.40      0.27 o
   0   7  13        0.02        0.70      0.20 o
   1   7  13        1.58        1.74      0.16 o
   2   7  13        0.65        1.13      0.56 o
   0   8  13        1.21        1.05      0.39 o
   1   8  13        6.29        6.95      1.19 o
   0   0  14      181.25      180.91      1.38 o
   1   0  14        2.84        3.21      0.18 o
   2   0  14        0.21        0.60      0.17 o
   3   0  14        5.89        6.35      0.25 o
   4   0  14        4.08        5.69      0.40 o
   0   1  14        5.56        5.87      0.20 o
   1   1  14       22.69       21.94      0.17 o
   2   1  14        6.23        6.34      0.14 o
   3   1  14        1.16        1.13      0.17 o
   4   1  14        4.03        4.40      0.34 o
   0   2  14        6.25        6.27      0.20 o
   1   2  14        7.58        6.97      0.14 o
   2   2  14        1.69        2.26      0.15 o
   3   2  14        1.94        2.54      0.17 o
   4   2  14        0.69        0.47      0.56 o
   0   3  14        0.38        0.78      0.19 o
   1   3  14        1.98        2.07      0.13 o
   2   3  14       17.22       16.85      0.19 o
   3   3  14        1.81        1.87      0.16 o
   4   3  14        1.61        1.73      0.71 o
   0   4  14        0.49        0.58      0.19 o
   1   4  14       11.83       11.84      0.16 o
   2   4  14        2.44        2.69      0.16 o
   3   4  14        1.64        1.58      0.20 o
   0   5  14        0.28        0.72      0.20 o
   1   5  14        2.25        2.61      0.16 o
   2   5  14       11.64       11.49      0.20 o
   3   5  14        0.26        0.51      0.32 o
   0   6  14        2.89        3.45      0.21 o
   1   6  14        6.94        7.99      0.25 o
   2   6  14        3.14        3.01      1.25 o
   0   7  14        7.24        5.92      0.32 o
   1   7  14        9.95       10.58      0.85 o
   1   0  15        4.80        5.74      0.22 o
   2   0  15        2.49        3.08      0.20 o
   3   0  15        0.33        0.74      0.52 o
   0   1  15        9.65        9.85      0.24 o
   1   1  15        9.38        9.15      0.17 o
   2   1  15        2.08        2.22      0.16 o
   3   1  15        0.51        0.88      0.41 o
   0   2  15        3.49        3.73      0.21 o
   1   2  15        2.86        3.09      0.15 o
   2   2  15        3.23        3.65      0.17 o
   3   2  15       11.07       11.29      0.49 o
   0   3  15        5.24        5.66      0.23 o
   1   3  15        1.15        1.32      0.14 o
   2   3  15        0.97        1.10      0.17 o
   3   3  15        0.72        0.42      0.94 o
   0   4  15        0.06        0.32      0.22 o
   1   4  15        3.06        3.18      0.16 o
   2   4  15        2.22        2.37      0.29 o
   0   5  15        3.42        3.76      0.31 o
   1   5  15        0.26        0.50      0.46 o
   2   5  15        0.76        0.51      1.47 o
   0   0  16        0.03        0.75      0.32 o
   1   0  16       25.01       25.31      0.32 o
   2   0  16        9.58       10.40      0.83 o
   0   1  16       14.78       13.20      0.26 o
   1   1  16        7.51        7.61      0.21 o
   2   1  16        4.10        4.10      0.32 o
   0   2  16        0.60        0.95      0.26 o
   1   2  16        0.06        0.44      0.22 o
   2   2  16        2.35        1.92      0.41 o
   0   3  16        1.10        1.21      0.30 o
   1   3  16        2.29        2.13      0.33 o
 
